# Supplementary material for: CRISPR‐TAPE: protein‐centric CRISPR guide design for targeted proteome engineering
Source: Mol Syst Biol. 2020 Jun 2;16(6):e9475. doi: 10.15252/msb.20209475 (PMC7266498; doi:10.15252/msb.20209475)
Supplement: Supplementary file 3 — Table EV1 [file MSB-16-e9475-s003.xlsx]

## Sheet: TGGT1-242330.csv
gRNA id	gRNA sequence (PAM "NGG" )	GC content	Potential problems during transcription
TGGT1-242330_641_revcom	ATTCGAGTGCTGTCTTCACGGGG	0.5	No problem found
TGGT1-242330_601_revcom	CGTTGACGAAGACCTGAATGGGG	0.5	gRNA does not start with "G" or "A", please manually add a leading "G" or "A"
TGGT1-242330_423_revcom	gttccccctcactaacatctcgg	0.5	No problem found
TGGT1-242330_640_revcom	TTCGAGTGCTGTCTTCACGGGGG	0.55	gRNA does not start with "G" or "A", please manually add a leading "G" or "A"
TGGT1-242330_295_revcom	cacacggatcggattcttgaggg	0.5	gRNA does not start with "G" or "A", please manually add a leading "G" or "A"
TGGT1-242330_902_revcom	ctacgcttcacgaaagactgggg	0.5	gRNA does not start with "G" or "A", please manually add a leading "G" or "A"
TGGT1-242330_567	GACGGACAAGAACCCCATTCAGG	0.55	No problem found
TGGT1-242330_296_revcom	gcacacggatcggattcttgagg	0.55	No problem found
TGGT1-242330_956	GACCATCGCCGAGTGCCTTGCGG	0.65	No problem found
TGGT1-242330_396	aggcgccgagatgttagtgaggg	0.55	No problem found
TGGT1-242330_712_revcom	AGATGGCCTGGTTCACTCTGCGG	0.55	No problem found
TGGT1-242330_709_revcom	TGGCCTGGTTCACTCTGCGGAGG	0.65	gRNA does not start with "G" or "A", please manually add a leading "G" or "A"
TGGT1-242330_894	gaagcgtagagtcaacggcatgg	0.55	No problem found
TGGT1-242330_323_revcom	ccatggagcacacagttgctcgg	0.55	gRNA does not start with "G" or "A", please manually add a leading "G" or "A"
TGGT1-242330_312	tgtgctccatggggagagagcgg	0.6	gRNA does not start with "G" or "A", please manually add a leading "G" or "A"
TGGT1-242330_903_revcom	tctacgcttcacgaaagactggg	0.45	gRNA does not start with "G" or "A", please manually add a leading "G" or "A"
TGGT1-242330_980_revcom	GTCCGCAAGGCACTCGGCGATGG	0.7	No problem found
TGGT1-242330_395	gaggcgccgagatgttagtgagg	0.6	No problem found
TGGT1-242330_397	ggcgccgagatgttagtgagggg	0.6	No problem found
TGGT1-242330_455_revcom	ctactctatccggggccagaggg	0.6	gRNA does not start with "G" or "A", please manually add a leading "G" or "A"
TGGT1-242330_986_revcom	GATCTCGTCCGCAAGGCACTCGG	0.6	No problem found
TGGT1-242330_404_revcom	tcggcgcctcgcgcgatgaccgg	0.75	gRNA does not start with "G" or "A", please manually add a leading "G" or "A"
TGGT1-242330_787_revcom	ccacgcgctgccgctctgtgagg	0.75	gRNA does not start with "G" or "A", please manually add a leading "G" or "A"
TGGT1-242330_306_revcom	gctcggccgcgcacacggatcgg	0.75	No problem found
TGGT1-242330_747_revcom	cagagggactgacCTTGCGCCGG	0.65	gRNA does not start with "G" or "A", please manually add a leading "G" or "A"
TGGT1-242330_882_revcom	gggcagagactcgcaaacgccgg	0.65	No problem found
TGGT1-242330_340_revcom	cgtgttccgctctctccccatgg	0.65	gRNA does not start with "G" or "A", please manually add a leading "G" or "A"
TGGT1-242330_405	gatgttagtgagggggaacatgg	0.5	No problem found
TGGT1-242330_895	aagcgtagagtcaacggcatggg	0.5	No problem found
TGGT1-242330_280_revcom	cttgagggttcaagagtctccgg	0.5	gRNA does not start with "G" or "A", please manually add a leading "G" or "A"
TGGT1-242330_904_revcom	ctctacgcttcacgaaagactgg	0.5	gRNA does not start with "G" or "A", please manually add a leading "G" or "A"
TGGT1-242330_311_revcom	cagttgctcggccgcgcacacgg	0.7	gRNA does not start with "G" or "A", please manually add a leading "G" or "A"
TGGT1-242330_767	tcacagagcggcagcgcgtgggg	0.7	gRNA does not start with "G" or "A", please manually add a leading "G" or "A"
TGGT1-242330_766	ctcacagagcggcagcgcgtggg	0.7	gRNA does not start with "G" or "A", please manually add a leading "G" or "A"
TGGT1-242330_424	atgggagtgccctctggccccgg	0.7	No problem found
TGGT1-242330_603_revcom	AGCGTTGACGAAGACCTGAATGG	0.5	No problem found
TGGT1-242330_765	cctcacagagcggcagcgcgtgg	0.75	gRNA does not start with "G" or "A", please manually add a leading "G" or "A"
TGGT1-242330_63	TTCGCTCGTTGACTACATCGCGG	0.5	gRNA does not start with "G" or "A", please manually add a leading "G" or "A"
TGGT1-242330_642_revcom	GATTCGAGTGCTGTCTTCACGGG	0.5	No problem found
TGGT1-242330_302	cgagcaactgtgtgctccatggg	0.55	gRNA does not start with "G" or "A", please manually add a leading "G" or "A"
TGGT1-242330_278	aagaatccgatccgtgtgcgcgg	0.55	No problem found
TGGT1-242330_559_revcom	GGATGATTTCGAAGGCGTGGCGG	0.55	No problem found
TGGT1-242330_755	ctgtacagctcctcacagagcgg	0.55	gRNA does not start with "G" or "A", please manually add a leading "G" or "A"
TGGT1-242330_841	gtcgctcttcaagatccgtccgg	0.55	No problem found
TGGT1-242330_889	ttcgtgaagcgtagagtcaacgg	0.45	gRNA does not start with "G" or "A", please manually add a leading "G" or "A"
TGGT1-242330_406	atgttagtgagggggaacatggg	0.45	No problem found
TGGT1-242330_602_revcom	GCGTTGACGAAGACCTGAATGGG	0.5	No problem found
TGGT1-242330_595	GTCAACGCTGTTGAGAATGGCGG	0.5	No problem found
TGGT1-242330_980	CGAGATCATGAACTGCGCCAAGG	0.55	gRNA does not start with "G" or "A", please manually add a leading "G" or "A"
TGGT1-242330_1028_revcom	CTTTATCGCGTAAGCGTTGGAGG	0.5	gRNA does not start with "G" or "A", please manually add a leading "G" or "A"
TGGT1-242330_643_revcom	CGATTCGAGTGCTGTCTTCACGG	0.5	gRNA does not start with "G" or "A", please manually add a leading "G" or "A"
TGGT1-242330_878_revcom	agagactcgcaaacgccggacgg	0.6	No problem found
TGGT1-242330_398	gcgccgagatgttagtgaggggg	0.6	No problem found
TGGT1-242330_456_revcom	actactctatccggggccagagg	0.6	No problem found
TGGT1-242330_898	cgtagagtcaacggcatgggtgg	0.6	gRNA does not start with "G" or "A", please manually add a leading "G" or "A"
TGGT1-242330_622	CGTGAAGACAGCACTCGAATCGG	0.5	gRNA does not start with "G" or "A", please manually add a leading "G" or "A"
TGGT1-242330_301	ccgagcaactgtgtgctccatgg	0.6	gRNA does not start with "G" or "A", please manually add a leading "G" or "A"
TGGT1-242330_592	TTCGTCAACGCTGTTGAGAATGG	0.45	gRNA does not start with "G" or "A", please manually add a leading "G" or "A"
TGGT1-242330_1031_revcom	CTTCTTTATCGCGTAAGCGTTGG	0.45	gRNA does not start with "G" or "A", please manually add a leading "G" or "A"
TGGT1-242330_583_revcom	TGGGGTTCTTGTCCGTCATCAGG	0.55	gRNA does not start with "G" or "A", please manually add a leading "G" or "A"
TGGT1-242330_706	GCCATCTACCTCATCTGCACCGG	0.55	No problem found
TGGT1-242330_549	CGAAATCATCCACCTGATGACGG	0.45	gRNA does not start with "G" or "A", please manually add a leading "G" or "A"
TGGT1-242330_764_revcom	agctgtacagtttctttcagagg	0.4	No problem found
TGGT1-242330_463_revcom	acaagaaactactctatccgggg	0.4	No problem found
TGGT1-242330_707_revcom	GCCTGGTTCACTCTGCGGAGGGG	0.65	No problem found
TGGT1-242330_418	gggaacatgggagtgccctctgg	0.65	No problem found
TGGT1-242330_69	CGTTGACTACATCGCGGTCAAGG	0.55	gRNA does not start with "G" or "A", please manually add a leading "G" or "A"
TGGT1-242330_580_revcom	GGTTCTTGTCCGTCATCAGGTGG	0.55	No problem found
TGGT1-242330_736_revcom	acCTTGCGCCGGTGCAGATGAGG	0.65	No problem found
TGGT1-242330_708_revcom	GGCCTGGTTCACTCTGCGGAGGG	0.65	No problem found
TGGT1-242330_1019_revcom	GTAAGCGTTGGAGGACTCCTTGG	0.55	No problem found
TGGT1-242330_648	TGCTGGTGTTGTCAGACGCCAGG	0.6	gRNA does not start with "G" or "A", please manually add a leading "G" or "A"
TGGT1-242330_75	CTACATCGCGGTCAAGGACAAGG	0.55	gRNA does not start with "G" or "A", please manually add a leading "G" or "A"
TGGT1-242330_449	agagtagtttcttgttgagtagg	0.35	No problem found
TGGT1-242330_464_revcom	aacaagaaactactctatccggg	0.35	No problem found
TGGT1-242330_465_revcom	caacaagaaactactctatccgg	0.35	gRNA does not start with "G" or "A", please manually add a leading "G" or "A"
TGGT1-242330_450	gagtagtttcttgttgagtaggg	0.35	No problem found
TGGT1-242330_966_revcom	CGGCGATGGTCTTGATGTTCCGG	0.55	gRNA does not start with "G" or "A", please manually add a leading "G" or "A"
TGGT1-242330_993_revcom	AGTTCATGATCTCGTCCGCAAGG	0.5	No problem found
TGGT1-242330_1013	CGCTTACGCGATAAAGAAGAAGG	0.45	gRNA does not start with "G" or "A", please manually add a leading "G" or "A"
TGGT1-242330_713	ACCTCATCTGCACCGGCGCAAGg	0.65	No problem found
TGGT1-242330_684	TCCCCTCCGCAGAGTGAACCAGG	0.65	gRNA does not start with "G" or "A", please manually add a leading "G" or "A"
TGGT1-242330_688_revcom	GGGGAGACACATCAACAGCCTGG	0.6	No problem found
TGGT1-242330_631	AGCACTCGAATCGGATCTGCTGG	0.55	No problem found
TGGT1-242330_497_revcom	taaaaaaacatgaaacacaacgg	0.2	gRNA does not start with "G" or "A", please manually add a leading "G" or "A"
TGGT1-242330_363	ataatgcatgcgtctgtcgccgg	0.5	No problem found
TGGT1-242330_775	cggcagcgcgtggggtgttgagg	0.75	gRNA does not start with "G" or "A", please manually add a leading "G" or "A"
TGGT1-242330_962_revcom	GATGGTCTTGATGTTCCGGAAGG	0.5	No problem found
TGGT1-242330_376	ctgtcgccggtcatcgcgcgagg	0.75	gRNA does not start with "G" or "A", please manually add a leading "G" or "A"
TGGT1-242330_567_revcom	CATCAGGTGGATGATTTCGAAGG	0.45	gRNA does not start with "G" or "A", please manually add a leading "G" or "A"
TGGT1-242330_303	gagcaactgtgtgctccatgggg	0.55	No problem found
TGGT1-242330_763_revcom	gctgtacagtttctttcagaggg	0.4	No problem found
TGGT1-242330_729_revcom	GCCGGTGCAGATGAGGTAGATGG	0.6	No problem found
TGGT1-242330_562_revcom	GGTGGATGATTTCGAAGGCGTGG	0.55	No problem found
TGGT1-242330_1037	CGAAATCGAGCGTGTTGCGAAGG	0.55	gRNA does not start with "G" or "A", please manually add a leading "G" or "A"
TGGT1-242330_724_revcom	TGCAGATGAGGTAGATGGCCTGG	0.55	gRNA does not start with "G" or "A", please manually add a leading "G" or "A"
TGGT1-242330_169_revcom	CAATGGGGCACATGGCCTTGCGG	0.6	gRNA does not start with "G" or "A", please manually add a leading "G" or "A"
TGGT1-242330_211	gttgtgcgtccgaagataagcgg	0.5	No problem found
TGGT1-242330_226_revcom	tcttcggacgcacaacatacCGG	0.5	gRNA does not start with "G" or "A", please manually add a leading "G" or "A"
TGGT1-242330_210_revcom	atacCGGCCGTGCATCATCATGG	0.55	No problem found
TGGT1-242330_186_revcom	GTTGACGAGACGCTCGACAATGG	0.55	No problem found
TGGT1-242330_49_revcom	TGACATCGTCGTACGACCAGCGG	0.55	gRNA does not start with "G" or "A", please manually add a leading "G" or "A"
TGGT1-242330_120_revcom	AGTGTGCGGCACGAAGACGCAGG	0.65	No problem found
TGGT1-242330_154_revcom	CCTTGCGGAATCTCTTCTTCTGG	0.5	gRNA does not start with "G" or "A", please manually add a leading "G" or "A"
TGGT1-242330_273_revcom	gttcaagagtctccggagaaagg	0.5	No problem found
TGGT1-242330_239	aggagctacttgcctttctccgg	0.5	No problem found
TGGT1-242330_103	GTCTTCGTGCCGCACACTGCTGG	0.65	No problem found
TGGT1-242330_132	CCAGAAGAAGAGATTCCGCAAGG	0.5	gRNA does not start with "G" or "A", please manually add a leading "G" or "A"
TGGT1-242330_219	tccgaagataagcggttgatagg	0.45	gRNA does not start with "G" or "A", please manually add a leading "G" or "A"
TGGT1-242330_242_revcom	tcctatcaaccgcttatcttcgg	0.4	gRNA does not start with "G" or "A", please manually add a leading "G" or "A"
TGGT1-242330_184_revcom	TGACGAGACGCTCGACAATGGGG	0.55	gRNA does not start with "G" or "A", please manually add a leading "G" or "A"
TGGT1-242330_185_revcom	TTGACGAGACGCTCGACAATGGG	0.5	gRNA does not start with "G" or "A", please manually add a leading "G" or "A"
TGGT1-242330_30_revcom	GCGGCCGAAAAGCTTCGCCTCGG	0.65	No problem found
TGGT1-242330_185	ACTCCATGATGATGCACGGCCGg	0.55	No problem found
TGGT1-242330_82_revcom	CGATGTAGTCAACGAGCGAAAGG	0.5	gRNA does not start with "G" or "A", please manually add a leading "G" or "A"
TGGT1-242330_134_revcom	TGGTAGCGTCCAGCAGTGTGCGG	0.6	gRNA does not start with "G" or "A", please manually add a leading "G" or "A"
TGGT1-242330_181	GTCAACTCCATGATGATGCACGG	0.45	No problem found
TGGT1-242330_177_revcom	ACGCTCGACAATGGGGCACATGG	0.6	No problem found
TGGT1-242330_4	GCGACCGAGGCGAAGCTTTTCGG	0.6	gRNA contains >=4 "T(U)s" in a row, POL III transcription could pause/prematurely-terminate
TGGT1-242330_914	tgggtggatgtttttcagGCTGG	0.5	gRNA contains >=4 "T(U)s" in a row, POL III transcription could pause/prematurely-terminate
			gRNA does not start with "G" or "A", please manually add a leading "G" or "A"
TGGT1-242330_487	atgtttttttacagCAACAACGG	0.25	gRNA contains >=4 "T(U)s" in a row, POL III transcription could pause/prematurely-terminate
TGGT1-242330_11	AGGCGAAGCTTTTCGGCCGCTGG	0.65	gRNA contains >=4 "T(U)s" in a row, POL III transcription could pause/prematurely-terminate
TGGT1-242330_910	ggcatgggtggatgtttttcagG	0.5	gRNA contains >=4 "T(U)s" in a row, POL III transcription could pause/prematurely-terminate
TGGT1-242330_925	ttttcagGCTGGCGGCCTTCCGG	0.6	gRNA contains >=4 "T(U)s" in a row, POL III transcription could pause/prematurely-terminate
			gRNA does not start with "G" or "A", please manually add a leading "G" or "A"
TGGT1-242330_488	tgtttttttacagCAACAACGGG	0.3	gRNA contains >=4 "T(U)s" in a row, POL III transcription could pause/prematurely-terminate
			gRNA does not start with "G" or "A", please manually add a leading "G" or "A"
TGGT1-242330_917	gtggatgtttttcagGCTGGCGG	0.5	gRNA contains >=4 "T(U)s" in a row, POL III transcription could pause/prematurely-terminate
